# Supplementary material for: Advances in cancer DNA methylation analysis with methPLIER: use of non-negative matrix factorization and knowledge-based constraints to enhance biological interpretability
Source: Exp Mol Med. 2024 Mar 4;56(3):646–55. doi: 10.1038/s12276-024-01173-7 (PMC10985003; doi:10.1038/s12276-024-01173-7)
Supplement: Supplementary file 2 — Supplementary Table 1 [file 12276_2024_1173_MOESM2_ESM.xlsx]

## Sheet: Table S1
Supplementary Table 1. List of LVs showing significant differences between the twe clusters (FDR < 0.05)
LVs	p-value	FDR
195	3.19043e-14	1.67179e-11
98	1.68485e-13	8.81175e-11
75	2.81638e-13	1.47015e-10
56	5.00935e-13	2.60987e-10
113	8.78581e-13	4.56862e-10
46	1.3467e-12	6.98938e-10
297	2.69059e-12	1.39372e-09
121	4.23807e-12	2.19108e-09
416	4.26014e-12	2.19823e-09
96	4.65854e-12	2.39915e-09
408	4.78338e-12	2.45866e-09
303	7.54947e-12	3.87288e-09
524	7.94256e-12	4.06659e-09
2	1.17933e-11	6.02638e-09
284	1.33805e-11	6.82407e-09
16	2.64631e-11	1.34697e-08
4	2.94243e-11	1.49476e-08
89	3.02551e-11	1.53394e-08
386	3.29833e-11	1.66895e-08
451	4.2496e-11	2.14605e-08
229	4.27909e-11	2.15666e-08
500	4.5766e-11	2.30203e-08
236	6.33781e-11	3.18158e-08
135	6.37999e-11	3.19638e-08
240	7.7711e-11	3.88555e-08
117	8.36161e-11	4.17244e-08
72	8.92714e-11	4.44572e-08
432	9.38819e-11	4.66593e-08
444	9.78467e-11	4.85319e-08
496	1.14079e-10	5.64692e-08
82	1.15714e-10	5.71627e-08
55	1.30393e-10	6.42835e-08
177	1.36352e-10	6.70853e-08
261	1.4864e-10	7.29823e-08
63	1.68222e-10	8.24286e-08
114	1.74934e-10	8.55426e-08
289	2.99712e-10	1.4626e-07
476	3.10013e-10	1.50976e-07
392	3.19843e-10	1.55444e-07
143	4.12425e-10	2.00026e-07
198	4.5908e-10	2.22195e-07
9	4.86229e-10	2.34849e-07
314	5.21662e-10	2.51441e-07
255	5.65764e-10	2.72132e-07
338	5.81329e-10	2.79038e-07
315	6.01395e-10	2.88068e-07
27	6.44339e-10	3.07994e-07
387	6.44419e-10	3.07994e-07
518	6.48026e-10	3.0846e-07
83	6.59212e-10	3.13126e-07
153	7.69518e-10	3.64752e-07
510	7.8859e-10	3.73003e-07
66	8.19256e-10	3.86689e-07
73	8.20574e-10	3.86689e-07
149	8.97887e-10	4.22007e-07
312	1.01396e-09	4.75549e-07
140	1.16816e-09	5.46701e-07
8	1.28735e-09	6.01194e-07
173	1.53663e-09	7.16068e-07
213	1.60625e-09	7.46907e-07
11	1.63813e-09	7.60094e-07
61	1.65856e-09	7.67914e-07
69	1.69141e-09	7.81432e-07
5	1.79658e-09	8.28221e-07
235	1.85508e-09	8.53336e-07
120	1.86723e-09	8.57059e-07
197	2.14827e-09	9.83906e-07
219	2.36554e-09	1.08105e-06
7	2.3891e-09	1.08943e-06
519	2.4286e-09	1.10501e-06
180	2.57209e-09	1.16773e-06
233	2.66362e-09	1.20662e-06
428	3.55328e-09	1.60608e-06
311	3.71887e-09	1.67721e-06
269	3.84945e-09	1.73225e-06
3	4.09662e-09	1.83938e-06
183	4.53001e-09	2.02944e-06
413	4.83827e-09	2.16271e-06
14	4.96227e-09	2.21317e-06
150	4.98165e-09	2.21683e-06
17	5.12211e-09	2.27422e-06
271	5.6585e-09	2.50671e-06
15	5.99483e-09	2.64972e-06
85	6.42892e-09	2.83515e-06
207	8.66729e-09	3.81361e-06
161	9.30571e-09	4.08521e-06
330	1.08671e-08	4.75978e-06
438	1.26298e-08	5.51924e-06
90	1.3922e-08	6.06997e-06
404	1.62148e-08	7.05345e-06
239	1.75406e-08	7.6126e-06
291	1.8304e-08	7.92564e-06
414	1.95278e-08	8.43602e-06
434	1.9707e-08	8.49371e-06
437	2.06124e-08	8.86332e-06
60	2.07994e-08	8.92293e-06
320	2.29643e-08	9.82871e-06
509	3.21765e-08	1.37393e-05
78	3.46792e-08	1.47733e-05
226	3.54593e-08	1.50702e-05
168	3.66397e-08	1.55352e-05
41	3.83127e-08	1.62063e-05
6	4.21583e-08	1.77908e-05
522	4.69536e-08	1.97675e-05
59	4.92717e-08	2.06941e-05
192	5.30694e-08	2.22361e-05
23	5.73761e-08	2.39832e-05
256	5.80794e-08	2.42191e-05
210	5.93448e-08	2.46875e-05
412	6.41434e-08	2.66195e-05
163	7.12702e-08	2.95059e-05
91	7.38365e-08	3.04945e-05
51	7.80359e-08	3.21508e-05
186	7.84547e-08	3.22449e-05
382	7.98965e-08	3.27576e-05
457	8.9756e-08	3.67102e-05
456	9.55574e-08	3.89874e-05
224	9.84656e-08	4.00755e-05
152	9.89882e-08	4.01892e-05
272	1.05248e-07	4.26256e-05
109	1.10079e-07	4.4472e-05
251	1.15617e-07	4.65935e-05
57	1.49583e-07	6.01324e-05
419	1.59835e-07	6.40937e-05
93	1.69109e-07	6.76435e-05
433	1.6964e-07	6.76862e-05
280	1.73985e-07	6.9246e-05
119	1.84147e-07	7.31064e-05
181	1.85005e-07	7.32619e-05
141	1.91883e-07	7.5794e-05
517	2.06933e-07	8.15314e-05
459	2.32576e-07	9.14025e-05
67	2.3568e-07	9.23866e-05
182	2.52527e-07	9.8738e-05
187	2.82369e-07	0.000110124
427	2.87896e-07	0.000111992
356	3.22258e-07	0.000125036
221	3.2643e-07	0.000126329
512	3.30884e-07	0.000127721
274	3.69698e-07	0.000142334
398	3.83906e-07	0.00014742
313	3.87067e-07	0.000148247
1	4.00017e-07	0.000152807
341	4.1549e-07	0.000158302
350	4.35052e-07	0.00016532
263	4.52909e-07	0.000171653
24	4.62317e-07	0.000174756
202	4.89607e-07	0.000184582
339	5.01135e-07	0.000188427
294	5.0955e-07	0.000191081
39	5.73862e-07	0.000214625
278	6.49246e-07	0.000242169
212	6.92011e-07	0.000257428
203	6.98431e-07	0.000259118
461	7.39698e-07	0.000273688
68	7.53508e-07	0.000278044
157	8.5297e-07	0.000313893
296	8.86287e-07	0.000325267
19	9.60308e-07	0.000351473
465	9.7416e-07	0.000355568
190	1.13147e-06	0.000411856
179	1.16788e-06	0.000423939
473	1.19236e-06	0.000431633
409	1.27751e-06	0.000461183
196	1.30336e-06	0.00046921
265	1.44629e-06	0.000519218
487	1.47287e-06	0.000527286
268	1.57178e-06	0.000561126
146	1.63736e-06	0.000582901
285	1.8374e-06	0.000652277
423	2.00997e-06	0.00071153
253	2.01935e-06	0.000712831
166	2.0382e-06	0.000717445
302	2.0415e-06	0.000717445
142	2.06227e-06	0.000721793
128	2.22996e-06	0.000778255
107	2.33781e-06	0.000813557
446	2.42513e-06	0.00084152
424	2.45568e-06	0.000849666
116	2.77147e-06	0.000956157
449	2.98892e-06	0.00102819
349	3.10468e-06	0.00106491
216	3.14846e-06	0.00107677
411	3.34165e-06	0.0011395
520	3.62641e-06	0.00123298
452	3.66001e-06	0.00124074
164	3.78182e-06	0.00127826
331	3.88414e-06	0.00130895
211	4.68655e-06	0.00157468
462	4.89361e-06	0.00163936
499	4.89937e-06	0.00163936
362	4.94684e-06	0.0016473
492	5.00772e-06	0.00166256
353	5.15711e-06	0.001707
299	5.90232e-06	0.00194777
159	9.77738e-06	0.00321676
513	9.8128e-06	0.0032186
357	1.02568e-05	0.00335398
95	1.04281e-05	0.00339104
347	1.0402e-05	0.00339104
103	1.06868e-05	0.00346252
262	1.10144e-05	0.00355766
249	1.18251e-05	0.00380767
47	1.22623e-05	0.00393621
48	1.25634e-05	0.0040203
344	1.28419e-05	0.00409657
84	1.35882e-05	0.00432105
491	1.36199e-05	0.00432105
293	1.44347e-05	0.00456136
148	1.47299e-05	0.0046399
405	1.47839e-05	0.00464213
467	1.52274e-05	0.00476618
441	1.59926e-05	0.00498969
358	1.61755e-05	0.00503059
503	1.63967e-05	0.00508298
393	1.66192e-05	0.00513533
371	1.92643e-05	0.00593339
65	2.30008e-05	0.00706123
54	2.49461e-05	0.00763349
458	2.94977e-05	0.00899681
10	3.01214e-05	0.00915692
378	3.04571e-05	0.00922849
71	3.11044e-05	0.00939352
418	3.20582e-05	0.0096495
464	3.21635e-05	0.0096495
175	3.53705e-05	0.0105758
497	3.92196e-05	0.0116874
105	3.98239e-05	0.0118277
385	4.10522e-05	0.0121514
472	4.3173e-05	0.012736
445	4.50639e-05	0.0132488
125	4.55119e-05	0.013335
301	4.63258e-05	0.0135271
223	4.86248e-05	0.0141498
52	5.51814e-05	0.0160026
165	5.7019e-05	0.0164785
231	5.78178e-05	0.0166515
327	5.95033e-05	0.0170774
370	6.3548e-05	0.0181747
97	6.625e-05	0.0188812
435	7.96835e-05	0.0226301
44	8.18002e-05	0.0231495
477	8.77816e-05	0.0247544
258	9.33008e-05	0.0262175
201	9.46809e-05	0.0265107
53	0.000103128	0.0286738
460	0.000102773	0.0286738
481	0.000103934	0.0287898
101	0.000105288	0.0290594
234	0.000108832	0.0299288
275	0.000115545	0.0316595
351	0.000118138	0.0322517
468	0.000118651	0.032273
209	0.000122246	0.0331285
58	0.000125092	0.0337748
34	0.000159167	0.0427564
87	0.000158946	0.0427564
368	0.000163719	0.0437128
309	0.000166994	0.0444204
377	0.000177202	0.0469586
245	0.000182981	0.0483069
