# Supplementary material for: Advances in cancer DNA methylation analysis with methPLIER: use of non-negative matrix factorization and knowledge-based constraints to enhance biological interpretability
Source: Exp Mol Med. 2024 Mar 4;56(3):646–55. doi: 10.1038/s12276-024-01173-7 (PMC10985003; doi:10.1038/s12276-024-01173-7)
Supplement: Supplementary file 3 — Supplementary Table 2 [file 12276_2024_1173_MOESM3_ESM.xlsx]

## Sheet: List of LVs
Supplementary Table 2. List of LVs showing significant differences between Pan-negative and EGFR mutation cases.
LVs	p-value	FDR
86	1.13064e-11	2.60047e-09
10	1.01905e-10	6.43373e-09
200	1.11891e-10	6.43373e-09
230	7.09664e-11	6.43373e-09
75	4.31342e-10	1.65348e-08
101	3.87035e-10	1.65348e-08
72	9.17415e-10	3.01436e-08
12	1.10803e-08	3.18559e-07
215	2.52249e-08	6.44637e-07
80	5.77841e-08	1.32903e-06
146	1.35536e-07	2.83393e-06
151	2.20194e-07	4.22038e-06
213	2.63697e-07	4.66541e-06
176	3.61755e-07	5.94313e-06
45	4.54433e-07	6.88083e-06
51	5.08583e-07	6.88083e-06
119	5.07931e-07	6.88083e-06
127	6.49605e-07	8.30051e-06
90	7.39003e-07	8.94582e-06
59	2.68422e-06	3.08685e-05
229	3.20077e-06	3.50561e-05
82	4.00899e-06	4.19122e-05
78	6.08669e-06	6.08669e-05
15	7.81515e-06	7.48952e-05
209	9.08479e-06	8.35801e-05
201	1.58399e-05	0.000140122
108	1.67181e-05	0.000142413
69	2.72585e-05	0.000223909
52	3.99402e-05	0.000316767
23	4.82794e-05	0.000359364
228	4.84361e-05	0.000359364
95	5.04542e-05	0.00036264
88	5.63473e-05	0.000392724
203	7.76311e-05	0.000525152
163	0.000111498	0.000712346
217	0.00011024	0.000712346
47	0.000117649	0.000731331
98	0.000122452	0.000741156
53	0.000144947	0.000854813
2	0.000221731	0.00127495
7	0.000268983	0.00138848
84	0.0002708	0.00138848
142	0.000260606	0.00138848
184	0.000263531	0.00138848
196	0.000271659	0.00138848
73	0.000279623	0.00139811
68	0.000329084	0.00161041
93	0.000496837	0.00233209
111	0.000493082	0.00233209
46	0.000569609	0.0026202
76	0.000659461	0.00297404
167	0.000675273	0.00298678
77	0.00101424	0.0043199
134	0.00101206	0.0043199
159	0.00104892	0.00438638
143	0.00107964	0.00443422
35	0.00113062	0.00456215
223	0.00118256	0.00468945
28	0.00146353	0.00570529
64	0.00178392	0.00683836
125	0.00187141	0.00705613
34	0.00212078	0.0078674
225	0.00238844	0.00871969
41	0.00275982	0.00959426
62	0.00287814	0.00959426
67	0.00274024	0.00959426
83	0.0027663	0.00959426
117	0.00280308	0.00959426
154	0.00287828	0.00959426
61	0.0029633	0.00973654
50	0.00357948	0.0115955
91	0.00475306	0.0151834
126	0.00569351	0.0179385
114	0.00598086	0.0185892
115	0.00655773	0.0201104
148	0.00669599	0.0202642
171	0.00678596	0.0202698
165	0.00704204	0.020765
25	0.0073918	0.0215204
195	0.0084138	0.0241897
140	0.010085	0.0286364
26	0.0122061	0.0342366
74	0.0129766	0.0359593
1	0.013943	0.0366691
33	0.0140299	0.0366691
37	0.01375	0.0366691
198	0.0137796	0.0366691
224	0.0135355	0.0366691
121	0.014318	0.0370017
18	0.0164805	0.0421169
210	0.0167136	0.0422431
182	0.0181222	0.0453054

## Sheet: List of LVs related to LC
Supplementary Table S2. List of LVs and the name of gene sets related to 'lung cancer' that were included in those LVs.
LV	p.value	FDR	List of contained Gene Sets
7	0.000268983	0.00138848	1-Methyl-3-isobutylxanthine
15	7.81515e-06	7.48952e-05	Alitretinoin; Succimer
18	0.0164805	0.0421169	2,6-dinitrotoluene; arsenite; Coumestrol; diethyl maleate; phenethyl isothiocyanate; tert-Butylhydroperoxide; dicrotophos; Tungsten; potassium chromate(VI)
23	4.82794e-05	0.000359364	Hexachlorocyclohexane; 2,6-dinitrotoluene; nimesulide; methacrylaldehyde; Aluminum
26	0.0122061	0.0342366	Succimer
28	0.00146353	0.00570529	Fluorouracil
33	0.0140299	0.0366691	palbociclib; trimellitic anhydride; 2,5,2',5'-tetrachlorobiphenyl
34	0.00212078	0.0078674	Vorinostat; nickel chloride; Amiodarone
37	0.01375	0.0366691	1,3-butadiene; methyleugenol
41	0.00275982	0.00959426	Nicotine; Chelating Agents; Diazinon
45	4.54433e-07	6.88083e-06	Doxorubicin; Vorinostat; 7,8-Dihydro-7,8-dihydroxybenzo(a)pyrene 9,10-oxide
46	0.000569609	0.0026202	Cannabidiol
52	3.99402e-05	0.000316767	Fluorouracil; Irinotecan; trimellitic anhydride; Leflunomide; Acrolein
53	0.000144947	0.000854813	2,2',4,4'-tetrabromodiphenyl ether; Chlorine
59	2.68422e-06	3.08685e-05	Fenofibrate; Diuron
62	0.00287814	0.00959426	Ivermectin; 7,8-Dihydro-7,8-dihydroxybenzo(a)pyrene 9,10-oxide; Coumestrol; Piroxicam; Enzyme Inhibitors
67	0.00274024	0.00959426	2,6-dinitrotoluene; sodium arsenate; propiconazole; Antimony Potassium Tartrate; Chlorpromazine; Antirheumatic Agents; Menthol; chrysene; Clofibric Acid; 2,3,7,8-tetrachlorodibenzofuran; NADP; benzo(k)fluoranthene; Levofloxacin; Trinitrotoluene; antimonite; 1-(2-trifluoromethoxyphenyl)-2-nitroethanone
68	0.000329084	0.00161041	arsenite; schizandrin B
69	2.72585e-05	0.000223909	sodium arsenate; Soman
72	9.17415e-10	3.01436e-08	7,8-Dihydro-7,8-dihydroxybenzo(a)pyrene 9,10-oxide
73	0.000279623	0.00139811	2,4-dinitrotoluene; Vitamin K 3; Mercuric Chloride; Mercury; monomethyl phthalate; N,N,N',N'-tetrakis(2-pyridylmethyl)ethylenediamine; triadimefon; chrysene; methacrylaldehyde; benzo(k)fluoranthene; diphenylarsinic acid; N-nitroso-tris-chloroethylurea; Potassium Cyanide
74	0.0129766	0.0359593	dicrotophos
76	0.000659461	0.00297404	9,10-Dimethyl-1,2-benzanthracene; Aspirin; Hydroxyurea; 4-hydroxy-2-nonenal; tert-Butylhydroperoxide; Cannabidiol; Enzyme Inhibitors; 1-Methyl-3-isobutylxanthine; monomethyl phthalate; Aldrin
78	6.08669e-06	6.08669e-05	Ionomycin
82	4.00899e-06	4.19122e-05	Chlorodiphenyl (54% Chlorine); Estradiol; Ascorbic Acid; Acetylcysteine; Sirolimus; nickel chloride; Ionomycin; AZM551248; Dihydrotestosterone; fipronil
84	0.0002708	0.00138848	2-Acetylaminofluorene; Azoxymethane; folpet; Mitomycin; 7,8-Dihydro-7,8-dihydroxybenzo(a)pyrene 9,10-oxide; Leflunomide; nitrofen; cupric chloride; cyanoginosin LR; Vancomycin; Acetaldehyde
86	1.13064e-11	2.60047e-09	Malathion
88	5.63473e-05	0.000392724	tetrabromobisphenol A; Antirheumatic Agents; Parathion
90	7.39003e-07	8.94582e-06	Azathioprine; Vincristine; Coal Tar; Deferoxamine; Chromium; TAK-243; alpha-pinene; methacrylaldehyde; 2-methyl-4-isothiazolin-3-one; 4-biphenylamine; erastin
91	0.00475306	0.0151834	Methoxychlor; Hydrocarbons, Chlorinated; Parathion; Mercaptopurine; pentanal
93	0.000496837	0.00233209	2,4-dinitrotoluene; Aspirin; Ivermectin; Cannabidiol; K 7174; Enzyme Inhibitors; 1-Methyl-3-isobutylxanthine; dicyclohexyl phthalate; Aldrin
95	5.04542e-05	0.00036264	Antirheumatic Agents
98	0.000122452	0.000741156	Glutathione
108	1.67181e-05	0.000142413	Isoproterenol
111	0.000493082	0.00233209	Doxorubicin; 2,4,5,2',4',5'-hexachlorobiphenyl; Coumestrol; Leflunomide; dicrotophos; Antigens, Polyomavirus Transforming
114	0.00598086	0.0185892	SB 203580; Dichlorodiphenyl Dichloroethylene; decabromobiphenyl ether
115	0.00655773	0.0201104	Phenformin; Volatile Organic Compounds
117	0.00280308	0.00959426	Gasoline
119	5.07931e-07	6.88083e-06	Piroxicam; Lithium Chloride
121	0.014318	0.0370017	1,3-butadiene; dicrotophos; 2,3,7,8-tetrachlorodibenzofuran
125	0.00187141	0.00705613	Particulate Matter
126	0.00569351	0.0179385	Mitotane; trimellitic anhydride; NSC 689534; Monocrotaline; 2,2',4,4',5-brominated diphenyl ether; pyrithione zinc; potassium chromate(VI); CPG-oligonucleotide; STA 9090; Limonene; rebamipide; ferric oxide; Hydrogen Sulfide; Graphite; sodium chromate(VI); Finasteride; Thiosemicarbazones; 2-methoxy-5-(2',3',4'-trimethoxyphenyl)tropone; perfluorooctanesulfonamide
134	0.00101206	0.0043199	Particulate Matter; Doxorubicin; Cannabidiol
143	0.00107964	0.00443422	Ivermectin; ochratoxin A; Coumestrol; Leflunomide; Vitamin K 3; K 7174
151	2.20194e-07	4.22038e-06	Dichlorodiphenyl Dichloroethylene
154	0.00287828	0.00959426	Ivermectin; Enzyme Inhibitors
159	0.00104892	0.00438638	9,10-Dimethyl-1,2-benzanthracene
163	0.000111498	0.000712346	trimellitic anhydride; 2,2',4,4'-tetrabromodiphenyl ether; Okadaic Acid
167	0.000675273	0.00298678	Alitretinoin
171	0.00678596	0.0202698	2,4-dinitrotoluene; Doxorubicin; Etoposide; Acrolein
182	0.0181222	0.0453054	Manganese
184	0.000263531	0.00138848	sodium arsenate; Estradiol; 1,2-dithiol-3-thione
195	0.0084138	0.0241897	Permethrin; 1-Methyl-3-isobutylxanthine; Chloroprene; Succimer; tanespimycin; Hydralazine
196	0.000271659	0.00138848	propionaldehyde
198	0.0137796	0.0366691	1,3-butadiene; Magnetite Nanoparticles; 2-methyl-2H-pyrazole-3-carboxylic acid (2-methyl-4-o-tolylazophenyl)amide; NSC668394; Chlordecone; Amphetamine; Panobinostat; Grape Seed Proanthocyanidins; PCI 5002; S-(1,2-dichlorovinyl)cysteine; resorcinol; Trans Fatty Acids
203	7.76311e-05	0.000525152	Doxorubicin; Methionine; Dasatinib; trimellitic anhydride; incobotulinumtoxinA; Ionomycin; Coumestrol; Enzyme Inhibitors; dicrotophos; beta-methylcholine
209	9.08479e-06	8.35801e-05	trimellitic anhydride; 7,8-Dihydro-7,8-dihydroxybenzo(a)pyrene 9,10-oxide; incobotulinumtoxinA; Ionomycin; Coumestrol; 2,4,5,2',5'-pentachlorobiphenyl; K 7174; Enzyme Inhibitors; Cephaloridine; dicrotophos
210	0.0167136	0.0422431	perfluoro-n-nonanoic acid; Phenylephrine
213	2.63697e-07	4.66541e-06	Choline; Etoposide; Diazinon; 1-Methyl-3-isobutylxanthine
215	2.52249e-08	6.44637e-07	benzo(b)fluoranthene; 2,4-dinitrotoluene; sodium arsenate; systhane; Metformin; Capsaicin; propiconazole; Palm Oil; Gold; Antirheumatic Agents; Tetracycline; 4-amino-2,6-dinitrotoluene
217	0.00011024	0.000712346	Vorinostat; Cannabidiol; Acrolein
223	0.00118256	0.00468945	Soman
224	0.0135355	0.0366691	Vincristine
229	3.20077e-06	3.50561e-05	Azathioprine; Hexachlorocyclohexane; palbociclib; 7,8-Dihydro-7,8-dihydroxybenzo(a)pyrene 9,10-oxide; arsenite; Dieldrin; Leflunomide; azoxystrobin; estradiol 3-benzoate
