# Supplementary material for: Advances in cancer DNA methylation analysis with methPLIER: use of non-negative matrix factorization and knowledge-based constraints to enhance biological interpretability
Source: Exp Mol Med. 2024 Mar 4;56(3):646–55. doi: 10.1038/s12276-024-01173-7 (PMC10985003; doi:10.1038/s12276-024-01173-7)
Supplement: Supplementary file 4 — Supplementary Table 3 [file 12276_2024_1173_MOESM4_ESM.xlsx]

## Sheet: Table S3
Supplementary Table 3. List of DMPs showing significant differences between EGFR mutation cases and Pan-negative cases in genes included in the anticancer drug-related gene set (FDR < 0.05)
GeneName	TargetID	p-value	FDR
AADAT	cg00150882	0.000283073	0.00149474
AADAT	cg01654582	1.20191e-05	0.000138131
AADAT	cg02602915	3.88701e-05	0.000334972
AADAT	cg06339629	0.000708238	0.00305794
AADAT	cg18716979	0.000636137	0.00284895
AADAT	cg18729308	0.00471737	0.0130097
ABCB4	cg04996195	6.83601e-06	8.9039e-05
ABCB4	cg25823085	0.000481796	0.00226821
ACACA	cg01035900	0.00895496	0.021207
ACACA	cg01760189	0.000245182	0.00134322
ACACA	cg01929530	0.00440127	0.0123504
ACACA	cg06026545	7.79965e-06	9.85464e-05
ACACA	cg06899192	0.0021086	0.0070724
ACACA	cg15839435	0.0190251	0.0380258
ACACA	cg25417551	0.00154163	0.00556482
ACHE	cg02607340	0.0162137	0.0336548
ACHE	cg07069514	0.00230783	0.00753056
ACHE	cg23276878	0.0108718	0.0245558
ACLY	cg25687894	0.00495422	0.0134202
ACO2	cg03907864	0.0134574	0.028931
ACO2	cg05593780	0.00207778	0.00699753
ACO2	cg22780000	0.00277445	0.00862119
ADAMTS1	cg02855633	0.000267833	0.00144522
ADAMTS1	cg11189837	1.20572e-06	2.27053e-05
ADAMTS1	cg15621322	0.0005701	0.00261197
ADAMTS1	cg23737229	0.000132012	0.000856163
ADRA1A	cg00460235	1.29509e-05	0.000144588
ADRA1A	cg20303399	0.0239862	0.0459442
ADRA1A	cg22295787	7.14932e-07	1.43261e-05
ADRA1A	cg22461835	7.11982e-05	0.000533614
ADRA1A	cg26730369	3.2706e-06	5.11194e-05
AGTR1	cg05710753	9.96402e-05	0.000707898
AGTR1	cg15463966	0.000110004	0.000760781
AGTR1	cg27260617	0.0249133	0.047314
AHR	cg13676215	0.00126451	0.00473965
AKAP13	cg21530087	0.000195658	0.00115402
AKR1A1	cg13179880	0.00180324	0.00624936
AKR1A1	cg24332710	0.000290534	0.00152384
AKR1B10	cg12001930	7.13534e-05	0.000533614
AKT1	cg05726935	2.72483e-06	4.39063e-05
AKT1	cg06895316	0.00160054	0.00573771
AKT1	cg13774825	4.31795e-10	2.17708e-08
ALB	cg02951062	2.13283e-09	8.33402e-08
ALDH18A1	cg05123019	0.0174454	0.0355504
ALDH18A1	cg05889321	0.0259611	0.0488293
ALDH18A1	cg26892368	0.000396251	0.00191746
ALDOA	cg00300822	0.000167527	0.00103496
ALDOA	cg00583733	2.03931e-06	3.4464e-05
ALDOA	cg04306817	0.00161854	0.00578897
ALDOA	cg04416734	3.30123e-07	7.16642e-06
ALDOA	cg07742718	0.000152189	0.000959161
ALDOA	cg10103580	0.00344386	0.0103316
ALK	cg12740757	0.000235044	0.00131205
ALK	cg18022777	0.000822292	0.0034182
ANP32A	cg03291336	0.00493905	0.0134023
ANP32A	cg07709080	0.0132302	0.0286015
ARG1	cg01699630	1.40173e-06	2.51828e-05
ARID1B	cg12781778	0.0229978	0.0444245
ARID1B	cg16158077	0.00531726	0.014015
ASF1B	cg01545242	0.0185863	0.0374843
ASF1B	cg03001901	0.00402062	0.0115034
ASF1B	cg06969527	0.00960835	0.0222817
ASF1B	cg25274248	0.000287131	0.00151106
ASF1B	cg26259181	0.0209219	0.0411332
ATF4	cg01049775	0.00352963	0.0105082
ATM	cg01800843	0.000143698	0.000916737
ATM	cg03165700	0.00177126	0.00618436
ATM	cg03569616	0.0143181	0.0303652
ATM	cg04826772	0.00325719	0.00986626
ATM	cg05033322	0.0228134	0.0442399
ATM	cg05471373	0.0131313	0.0284268
ATM	cg12139707	0.0110462	0.024842
ATM	cg14761454	1.64451e-07	3.9544e-06
ATM	cg17114932	0.000208695	0.00118185
ATM	cg22678707	0.00703013	0.0176658
ATM	cg22837512	0.000314638	0.00160189
ATM	cg23389069	0.00661011	0.0167721
ATM	cg25400013	0.00177094	0.00618436
AXIN1	cg03330454	0.0230196	0.0444245
AXIN1	cg15001381	0.000145778	0.000926223
AZGP1	cg10372302	0.000680394	0.00299594
AZGP1	cg12019109	0.00519505	0.0137392
AZGP1	cg26680675	3.60989e-05	0.000318772
BIRC7	cg00753658	0.00741362	0.0182193
BIRC7	cg09310185	0.021086	0.0413518
BIRC7	cg14173599	0.026171	0.0490471
BIRC7	cg14895298	0.000806957	0.00338143
BIRC7	cg17650057	0.000433706	0.00207304
BIRC7	cg22843950	0.0230791	0.0444245
BTG2	cg00567854	1.72163e-09	6.89975e-08
BTG2	cg12586428	0.0117184	0.0259065
BTG2	cg20138067	2.97392e-07	6.64034e-06
BTG3	cg03232933	0.00048047	0.00226821
BTG3	cg05762769	0.0268999	0.0499936
BTG3	cg10696191	0.000218025	0.00123023
BTG3	cg14380517	0.00449168	0.0125143
BZW2	cg02700498	0.000760909	0.00324946
BZW2	cg15672044	0.00138668	0.00506399
BZW2	cg23402769	0.00202519	0.00686633
BZW2	cg26144265	0.00036541	0.00179602
CAP2	cg02934347	1.78673e-05	0.000180171
CAP2	cg18876602	2.15334e-05	0.000210355
CAP2	cg21183536	6.39353e-06	8.46871e-05
CAP2	cg23013864	6.67727e-08	1.79941e-06
CAP2	cg23087150	0.000128843	0.0008426
CAP2	cg24017912	0.000233199	0.00130642
CCNA1	cg00370179	2.26294e-05	0.000216992
CCNA1	cg02478448	0.000112719	0.000768407
CCNA1	cg03871460	1.10855e-05	0.000130276
CCNA1	cg05089090	0.0014223	0.00518196
CCNA1	cg05120331	2.71453e-05	0.000252548
CCNA1	cg05137358	0.0035285	0.0105082
CCNA1	cg06260815	0.0037889	0.0110486
CCNA1	cg07962128	8.83139e-08	2.30058e-06
CCNA1	cg08296176	2.55299e-07	5.86812e-06
CCNA1	cg08676975	0.00114228	0.00437594
CCNA1	cg11513637	0.000933679	0.00377085
CCNA1	cg12417071	0.00178643	0.00621867
CCNA1	cg13711394	1.61306e-05	0.000169209
CCNA1	cg14089714	7.37451e-05	0.000543696
CCNA1	cg14499563	0.000132997	0.000858982
CCNA1	cg17215831	6.1453e-08	1.68511e-06
CCNA1	cg17495912	0.0156457	0.0326928
CCNA1	cg18348647	0.00224405	0.00736859
CCNA1	cg18948722	0.0224657	0.043674
CCNA1	cg19866195	0.00422546	0.012008
CCNA1	cg21587066	1.83164e-06	3.25324e-05
CCNA1	cg21754388	1.30936e-06	2.40768e-05
CCNA1	cg24154053	2.00442e-06	3.4464e-05
CCNA1	cg24297049	0.0020818	0.00699753
CCNA1	cg26345046	0.00276639	0.00861329
CCNA1	cg26984343	0.00137833	0.00504528
CCNF	cg00591660	2.10476e-05	0.000208211
CCT5	cg18245083	0.00113752	0.00436842
CD274	cg02823866	0.014885	0.0313971
CD276	cg04289575	1.33039e-05	0.000147015
CD276	cg12524179	0.00498365	0.0134698
CD34	cg02852407	0.0166586	0.0342598
CD34	cg03583857	3.88819e-05	0.000334972
CD34	cg26266618	0.00272695	0.00853826
CDCA8	cg08641750	0.000999129	0.00391267
CDCA8	cg18172330	0.0238953	0.0458726
CDCA8	cg22449745	0.0103305	0.023606
CDH1	cg04398983	0.00077205	0.00328805
CDH1	cg05785947	0.0178801	0.0362943
CDH1	cg11667754	0.00311142	0.00947981
CDH1	cg16739895	0.00268157	0.00845018
CDH1	cg17655614	0.00125688	0.00473374
CDH13	cg01396387	0.00271751	0.00852907
CDH13	cg07301944	0.0109217	0.0245975
CDH13	cg08497530	0.0024921	0.00798188
CDH13	cg09825093	0.0126564	0.027475
CDKN2C	cg00908631	0.0126443	0.027475
CDKN2C	cg01145389	0.0140512	0.0299617
CDKN2C	cg07013994	0.0104731	0.0237584
CDKN2C	cg07908422	0.0109132	0.0245975
CDKN2C	cg16135470	0.00194552	0.00665828
CEBPA	cg07422345	0.0141341	0.0300567
CEBPA	cg10099799	0.0011499	0.00439437
CEBPA	cg14565798	0.000797865	0.00335232
CEBPB	cg02930951	0.000203006	0.00116654
CEBPB	cg06950567	0.00124071	0.00468412
CENPA	cg10315993	0.00942207	0.0219801
CENPA	cg13874838	0.019377	0.0386304
CENPA	cg21360828	0.0240416	0.0459939
CENPA	cg21450708	0.00957016	0.0222592
CENPF	cg07140595	0.000113073	0.000768407
CENPF	cg15639974	0.000271454	0.00144806
CENPF	cg21164723	0.000321027	0.00162911
CEP55	cg16402873	0.00106897	0.00415621
CEP55	cg24371383	0.00223187	0.00736859
CETP	cg03186069	5.17596e-06	7.09652e-05
CETP	cg09889350	1.90922e-10	1.24338e-08
CETP	cg26624021	9.24199e-08	2.36807e-06
CETP	cg26916607	0.0046994	0.0130003
CKB	cg03703356	1.63966e-05	0.000170853
CKB	cg05786809	0.0165703	0.034168
CKB	cg11468522	0.00924719	0.0217671
CKB	cg18329187	0.000192469	0.0011526
CLDN4	cg10393875	0.000201418	0.00116502
COL15A1	cg12933162	0.000294011	0.00153692
COL15A1	cg18115656	0.00329884	0.00995384
COPS5	cg05230553	0.0117607	0.0259267
COPS5	cg21129701	9.88774e-05	0.000705686
CREBBP	cg00039463	0.00700346	0.0176271
CREBBP	cg00747661	0.00018313	0.00111778
CRP	cg15076824	2.19861e-05	0.000213443
CSRP3	cg02872236	0.00133553	0.00491161
CSRP3	cg14704941	0.000184023	0.00111778
CSRP3	cg19216731	0.00261389	0.00825355
CSRP3	cg20367077	3.34659e-05	0.000304112
CTSB	cg26407100	0.00349625	0.0104486
CTSD	cg04546747	0.00204766	0.00692747
CTSD	cg13308525	0.0190195	0.0380258
CTSD	cg15017982	0.00433943	0.0122479
CTSD	cg16977799	0.0139965	0.0299268
CXCL12	cg00353773	0.00505954	0.0135412
CXCL12	cg17267805	0.00457583	0.0127034
CXCL12	cg23407507	3.36615e-05	0.000304121
CXCL12	cg26267854	0.000830482	0.00344309
CXCL12	cg26718433	0.00399637	0.0114822
CXCL14	cg07516956	4.18336e-05	0.000351429
CXCL14	cg10179196	0.000746613	0.00321476
CXCL14	cg25011337	0.000162763	0.00100952
CXCL14	cg26525592	0.000792	0.00333665
CYLD	cg27588321	2.33635e-10	1.4045e-08
CYP39A1	cg04950384	0.00556841	0.0145626
CYP39A1	cg09906752	2.03465e-05	0.000202558
CYP7B1	cg09975850	0.00817501	0.0197184
CYP7B1	cg23697780	0.021624	0.0421951
DDR1	cg02695062	1.25566e-05	0.000141194
DDR1	cg02696067	0.00502948	0.0135303
DDR1	cg06893977	0.0228872	0.0443279
DDR1	cg07803420	0.00252533	0.00803887
DDR1	cg07908039	7.59103e-06	9.72523e-05
DDR1	cg08469255	0.000611641	0.00275503
DDR1	cg08951271	0.000964109	0.00385397
DDR1	cg13329862	0.00119103	0.0045294
DDR1	cg13351860	1.41584e-08	4.6082e-07
DDR1	cg13396738	0.00214697	0.00713982
DDR1	cg16537676	0.00730059	0.0179982
DDR1	cg17604312	0.000196775	0.00115442
DDR1	cg19215110	0.000615259	0.00276336
DDR1	cg23953820	4.51777e-05	0.000373613
DDR1	cg24727290	0.000518113	0.00241015
DIRAS3	cg10038185	0.000108739	0.000755372
DIRAS3	cg13208159	0.00535158	0.0140817
DIRAS3	cg13605615	2.39832e-07	5.59489e-06
DIRAS3	cg16148134	9.14478e-09	3.04112e-07
DIRAS3	cg26532638	0.00291182	0.00897667
DIRAS3	cg27545611	1.44827e-05	0.000155044
DNAJC6	cg04567445	2.42961e-09	9.26214e-08
DNAJC6	cg04993276	4.07791e-07	8.73119e-06
DNAJC6	cg08856601	1.67767e-05	0.00017365
DNASE1L3	cg13586051	0.0115475	0.0256374
DPYD	cg15991546	0.00766169	0.0187699
DPYD	cg21856005	0.0210169	0.0412681
DPYD	cg24440854	0.00836936	0.0201251
DTX4	cg00480896	0.0203753	0.040241
DTX4	cg03241725	0.0156169	0.0326764
DTX4	cg24498692	0.00770575	0.0187921
ECT2	cg08651281	2.81549e-05	0.000260391
EEF2	cg02957150	0.00100747	0.00392688
EEF2	cg10761845	0.000240581	0.00133818
EEF2	cg16142977	0.000307723	0.00157993
EEF2	cg17902989	0.00399462	0.0114822
EEF2	cg26375259	0.000302634	0.00156965
EFEMP1	cg03817671	0.0189967	0.0380258
EFEMP1	cg05168033	0.00772673	0.0188113
EFEMP1	cg08130988	0.00433273	0.0122479
EFEMP1	cg16118212	0.000118245	0.000796625
EFEMP1	cg25968367	0.00187822	0.00646621
EGF	cg12093976	1.17517e-06	2.23999e-05
EGF	cg13379236	4.92365e-05	0.000394649
EGFR	cg03860890	6.77027e-10	3.11233e-08
EGFR	cg16751451	1.50926e-19	9.51042e-17
EGFR	cg22396409	9.16935e-13	1.43317e-10
EIF2B1	cg02976109	0.000114006	0.000771393
EIF2B1	cg12764051	7.72076e-10	3.44787e-08
EIF3H	cg12686915	9.06909e-05	0.000659301
EIF3H	cg14447887	0.00083611	0.00345725
EIF3H	cg24940880	0.000123631	0.000811913
EPAS1	cg17518825	0.000781078	0.00331746
ERBB2	cg02433278	0.000982115	0.0038825
ERBB2	cg03386751	0.0203908	0.040241
ERBB2	cg14187895	0.0119806	0.0263001
ERBB2	cg15227682	0.000683635	0.00300146
ERBB2	cg23333072	0.000552492	0.00254733
ERBB2	cg23731030	0.00189098	0.00649584
ERCC1	cg02987130	0.00273137	0.00853826
ERCC1	cg12215853	0.0113619	0.0253696
ERCC1	cg13553735	0.00439664	0.0123504
ERCC1	cg13606616	0.000652124	0.00288745
ERCC1	cg23210148	0.0071369	0.0177975
ESM1	cg10426370	0.000787677	0.0033274
ESM1	cg10631947	0.000453524	0.00214805
ESM1	cg16462183	0.000220855	0.00124171
ESR1	cg05171584	0.00705752	0.0177061
ESR1	cg07746998	0.00931451	0.0218597
ESR1	cg08161546	0.0200672	0.0397529
ESR1	cg18745416	0.000205703	0.0011699
ESR1	cg19411146	0.000526416	0.00244151
ESR1	cg19449067	2.85068e-05	0.000262095
ESR1	cg20627916	2.02542e-06	3.4464e-05
ESR1	cg20893956	0.0117453	0.0259267
ESR1	cg21608605	6.26379e-06	8.36779e-05
ESR1	cg21614759	0.00683649	0.0172346
ESR1	cg21950534	9.56583e-05	0.000689884
ESR1	cg23009221	0.0202047	0.0399746
ESR1	cg23164938	2.31292e-06	3.84585e-05
ESR1	cg24764793	0.00375481	0.0109697
ESR1	cg24900983	0.00014323	0.000916737
ESR1	cg25338972	4.96015e-05	0.000395547
FASN	cg03386722	0.00810509	0.0195805
FASN	cg18009376	0.0180086	0.0365076
FASN	cg20276947	0.024418	0.046543
FAT4	cg03527919	0.00365082	0.0107059
FAT4	cg04023369	0.0118127	0.0260045
FAT4	cg04459504	0.00717972	0.0178126
FAT4	cg05118638	0.0061441	0.0157948
FAT4	cg08644023	0.01054	0.0238407
FAT4	cg10731073	0.00342952	0.0103084
FAT4	cg15795630	0.0119369	0.0262411
FBL	cg17389295	0.0185096	0.0374262
FDFT1	cg09041527	0.0013299	0.00490246
FGFR2	cg03471571	0.0165188	0.034152
FGFR2	cg05368033	0.00297319	0.00912986
FGFR2	cg09772154	0.000785712	0.0033274
FGFR2	cg10362842	0.00345334	0.0103402
FGFR2	cg11836372	0.000188398	0.00113693
FGFR2	cg12835048	0.0125681	0.0273592
FGFR2	cg13175830	0.000157003	0.000981581
FGFR2	cg14856220	0.00887561	0.0210829
FGFR2	cg15049101	1.36541e-06	2.48156e-05
FGFR2	cg17337672	0.0122187	0.0266769
FLT1	cg01899253	0.000322369	0.00163062
FLT1	cg03247926	0.00354744	0.0105212
FLT1	cg14283783	0.0102507	0.023527
FOXM1	cg11551902	0.00242273	0.00780768
FOXM1	cg19904398	0.00069998	0.00305159
FOXO3	cg09048084	0.00926747	0.021782
FOXO3	cg10306079	0.00149457	0.00541442
FOXO3	cg14310890	0.00489167	0.01332
FOXO3	cg17753496	0.0252834	0.0478426
FOXO3	cg19861329	0.00359876	0.010633
FST	cg01474720	0.0268355	0.0499701
FST	cg02150369	0.0064472	0.016412
FST	cg25645657	0.00517664	0.013737
GABRD	cg17854471	0.0207795	0.0409048
GABRD	cg22817993	0.0134585	0.028931
GABRD	cg24087944	4.00976e-06	5.85725e-05
GDF15	cg14213160	0.00288464	0.00893007
GDF15	cg16929104	0.00643532	0.0164085
GDF15	cg19479654	0.000121044	0.00080357
GHR	cg08217227	1.7626e-05	0.000178893
GHR	cg14868574	0.00402335	0.0115034
GKN1	cg09157127	0.000205836	0.0011699
GNMT	cg02353165	0.0139788	0.0299268
GNMT	cg04013093	0.00398223	0.0114822
GNMT	cg05552183	0.00176714	0.00618436
GNMT	cg05642143	0.00944773	0.0220071
GNMT	cg07941301	4.39178e-06	6.23558e-05
GNMT	cg09436375	0.00886624	0.0210829
GNMT	cg10862848	0.0180634	0.0365713
GNMT	cg11409096	0.00810531	0.0195805
GNMT	cg13397359	0.00254058	0.00805463
GNMT	cg16590910	0.00170797	0.00601252
GNMT	cg17345569	0.0007543	0.00323006
GNMT	cg21280719	0.00112653	0.00434824
GNMT	cg23696834	0.0122205	0.0266769
GNMT	cg24101359	0.0116388	0.0258035
GPX3	cg08891071	0.0102958	0.0235613
GPX3	cg13081720	0.00669904	0.0169702
GPX3	cg18849169	8.33102e-06	0.000104171
GPX3	cg22005145	7.55335e-13	1.31176e-10
GRB7	cg03684977	7.35101e-05	0.000543696
GRB7	cg07967228	0.0100744	0.0231564
GRB7	cg17355719	4.70633e-05	0.000383125
GRB7	cg23836594	0.00913276	0.0215953
GRWD1	cg14594362	0.00680784	0.0171901
GRWD1	cg20146868	0.00715204	0.0178004
GRWD1	cg26362197	0.000308304	0.00157993
GSTP1	cg05244766	0.0011267	0.00434824
HELLS	cg00387771	0.0025394	0.00805463
HELLS	cg12849335	0.000607793	0.00275055
HES1	cg06414605	0.0258677	0.0487711
HES1	cg07846755	0.0104501	0.0237405
HES1	cg10702309	0.000704813	0.00305159
HES1	cg12795952	0.00177261	0.00618436
HES1	cg12961656	0.00195117	0.00665868
HES1	cg13065537	0.0185761	0.0374843
HES1	cg15871749	0.000818132	0.0034182
HES1	cg26348180	5.7124e-05	0.000448667
HHIP	cg07318204	0.00434122	0.0122479
HHIP	cg12936746	0.00770682	0.0187921
HHIP	cg13749822	0.00013675	0.000879592
HHIP	cg26621699	4.63891e-09	1.61125e-07
HMMR	cg02592798	0.00509191	0.0135813
HMMR	cg09809720	0.00164308	0.00583667
HMMR	cg10153031	0.000752947	0.00323006
HMMR	cg15122828	0.00212842	0.00710837
HMMR	cg17542225	0.000268148	0.00144522
HMMR	cg20554926	0.000881671	0.00360746
HMMR	cg20770003	0.000601867	0.00273464
HMMR	cg22001924	0.00557161	0.0145626
HMMR	cg22499086	0.00247568	0.00796192
HMMR	cg25028503	0.000198064	0.00115442
HNRNPA1	cg02049941	0.000998317	0.00391267
HNRNPA1	cg05754589	0.000361059	0.0017861
HNRNPA1	cg06399839	0.00606682	0.0156273
HNRNPA1	cg06621757	0.0191154	0.0381575
HNRNPA1	cg09060496	0.00778084	0.0189136
HNRNPA1	cg09158487	6.53794e-05	0.000496058
HNRNPA1	cg09653879	0.0247972	0.0471509
HNRNPA1	cg11338003	0.000925521	0.00375738
HNRNPA1	cg14017196	0.00447504	0.0124902
HNRNPA1	cg15249411	0.000105117	0.000736762
HRAS	cg16229772	0.00035811	0.00178257
HRAS	cg22174486	0.0114789	0.0255578
HSPA1B	cg03979206	0.000303285	0.00156965
HSPA1B	cg04835051	0.0154714	0.03243
HSPA1B	cg11094492	0.00145933	0.00530449
HSPA1B	cg12694021	0.0172383	0.0352202
HSPA1B	cg15247269	0.00129029	0.00480069
HSPA1B	cg16372051	9.23348e-06	0.000113637
HSPA1B	cg23965019	0.00011124	0.000765941
HSPA1B	cg24239961	1.23579e-07	3.06594e-06
HSPA1B	cg26170066	0.0187697	0.0377082
HSPA5	cg13769004	0.00915726	0.0216205
HSPB1	cg05800928	0.00446471	0.0124836
HSPB1	cg07571951	3.37369e-08	1.01405e-06
HSPB1	cg21115527	0.0225671	0.0438167
IGF1	cg06652329	1.98215e-06	3.4464e-05
IGF1	cg11612617	3.73975e-06	5.62041e-05
IGF1	cg14240353	2.25486e-12	2.93695e-10
IGF1	cg16801374	0.000936079	0.00377085
IGF1	cg25163611	0.00214011	0.00713217
IGF2R	cg00180277	0.0117113	0.0259065
IGF2R	cg10738016	0.0204731	0.0403524
IGF2R	cg10894318	1.55449e-05	0.000164167
IGF2R	cg11656326	0.00584223	0.0151433
IGF2R	cg14817370	0.000339826	0.00170787
IL1B	cg18773937	3.53191e-06	5.46572e-05
IL1B	cg23149881	4.6962e-10	2.2938e-08
IL1RN	cg01991967	0.00038898	0.00189993
IL1RN	cg02543462	2.67177e-05	0.000250059
IL1RN	cg06658391	4.91165e-05	0.000394649
IL1RN	cg11783497	3.9005e-05	0.000334972
IL4R	cg00090800	0.0266012	0.0497341
IL4R	cg08932316	5.72139e-06	7.70908e-05
IL6	cg17067544	5.99038e-05	0.000465819
IL6R	cg04715245	0.00398114	0.0114822
IL6R	cg06980173	3.08595e-09	1.1451e-07
IQGAP3	cg12124478	0.00752111	0.0184545
IRF2	cg09308829	0.00113665	0.00436842
IRF2	cg15105154	9.63319e-05	0.000690673
IRF2	cg23041332	0.0170521	0.0349311
IRF2	cg23091406	0.0014965	0.00541442
IRF2	cg25255854	0.00885153	0.0210829
JDP2	cg00716257	0.000935178	0.00377085
JDP2	cg02114084	9.57805e-05	0.000689884
JDP2	cg02921269	0.0013023	0.00482345
JDP2	cg10101773	1.42623e-05	0.000154806
JDP2	cg22783308	0.00223588	0.00736859
JDP2	cg23138678	0.0154784	0.03243
JDP2	cg25102206	0.00831618	0.020028
JDP2	cg27317218	0.00550885	0.0144469
KCNN2	cg01894048	0.000195179	0.00115402
KCNN2	cg01939336	1.44613e-05	0.000155044
KCNN2	cg05457273	0.000361106	0.0017861
KCNN2	cg07131533	3.99597e-06	5.85725e-05
KCNN2	cg12879242	0.0134752	0.028931
KCNN2	cg16430072	9.35963e-07	1.85178e-05
KCNN2	cg18422875	2.25157e-05	0.000216992
KCNN2	cg23037611	4.41565e-05	0.00036711
KCNN2	cg23615676	6.4912e-06	8.52584e-05
KCNN2	cg26063563	2.05064e-06	3.4464e-05
KCNQ1	cg00283576	0.00478673	0.0131716
KCNQ1	cg01178971	0.000850382	0.00349776
KCNQ1	cg03371125	0.000255688	0.00138764
KCNQ1	cg04902871	0.00167925	0.00592474
KCNQ1	cg06159548	0.000379629	0.00186007
KCNQ1	cg07210454	0.000112673	0.000768407
KCNQ1	cg09393494	0.00519197	0.0137392
KCNQ1	cg10678459	0.0211419	0.0414095
KCNQ1	cg11025829	0.00892298	0.0211633
KCNQ1	cg11363972	4.19173e-06	6.01071e-05
KCNQ1	cg15501942	0.000244678	0.00134322
KCNQ1	cg17291157	5.68232e-06	7.70908e-05
KCNQ1	cg20533553	1.08332e-05	0.000130248
KCNQ1	cg23623667	0.0141182	0.0300567
KCNQ1	cg24079038	4.20456e-05	0.000351429
KIF20A	cg11110536	0.0268553	0.0499701
KIF20A	cg11346339	0.000392771	0.00190653
KIF20A	cg22818036	0.000899729	0.00366218
KIFC1	cg00188321	0.0137434	0.0294664
KIFC1	cg07903144	5.59256e-07	1.15015e-05
KIFC1	cg09985560	6.45125e-05	0.00049387
KIFC1	cg25659672	0.0171758	0.0351385
KRAS	cg11276198	0.00129308	0.00480069
KRAS	cg21075111	0.00720779	0.0178538
KRAS	cg23152216	2.52628e-06	4.1131e-05
KRAS	cg23667555	0.0200635	0.0397529
KRT7	cg07967679	0.00126371	0.00473965
KRT7	cg08975803	0.0023463	0.00760844
KRT7	cg10369242	1.68873e-05	0.00017365
KRT7	cg14482313	0.000411037	0.00198287
KRT7	cg14537533	0.000194665	0.00115402
KRT7	cg22813430	5.82644e-05	0.000455336
KRT7	cg25881535	0.000130228	0.000848111
KRT8	cg01835489	0.00490885	0.0133435
KRT8	cg20324165	0.000649203	0.00288268
KRT8	cg21340733	0.00299304	0.0091728
LDHA	cg15700009	1.23907e-06	2.30556e-05
LDHA	cg19148297	0.0126943	0.027519
LDHA	cg19631472	0.0212036	0.0414784
LMAN2L	cg01990225	0.018838	0.0377969
LMAN2L	cg04918358	0.0163142	0.0337737
LMAN2L	cg12930819	0.000244299	0.00134322
LMAN2L	cg15007626	0.00354189	0.0105212
LMAN2L	cg17340948	6.95857e-05	0.000525422
LMAN2L	cg17526658	0.00525382	0.0138711
LMNB1	cg01077085	0.00515052	0.0136909
LMNB1	cg06405317	0.0113816	0.0253772
LMNB1	cg18262958	0.000980786	0.0038825
LRRC59	cg18006085	0.000571525	0.00261197
LRRC59	cg19149410	0.00606895	0.0156273
LRRK2	cg11684647	4.57341e-05	0.000376224
LRRK2	cg23699274	3.71662e-05	0.000326352
LYVE1	cg12707024	0.000991179	0.0039023
LYVE1	cg14276794	0.001655	0.00586568
MAP2K1	cg07017800	0.00919094	0.0216673
MAP2K1	cg14155397	0.000250079	0.00136193
MAP2K1	cg15202245	1.05751e-05	0.000128131
MBTPS1	cg02682142	0.016253	0.0336916
MBTPS1	cg04491089	0.0230546	0.0444245
MBTPS1	cg04832210	0.0149707	0.0315352
MBTPS1	cg09400392	0.011095	0.0248802
ME1	cg02366534	0.00156279	0.00562822
ME1	cg24881834	0.00271408	0.00852907
ME1	cg27138281	0.0105398	0.0238407
MED1	cg15445000	0.0115442	0.0256374
MEN1	cg02384565	0.0199705	0.0396619
MEN1	cg06130144	0.0241438	0.046133
MEN1	cg23203302	0.00960777	0.0222817
MEN1	cg23222197	0.0165986	0.0341813
MET	cg18313221	0.0132871	0.0286848
MET	cg24627299	0.00738668	0.0181817
MIR122	cg00481280	0.0167222	0.0343003
MKI67	cg07314148	0.00363688	0.0107052
MLLT10	cg03524461	0.0172615	0.0352215
MLLT10	cg20569108	0.0177608	0.036099
MLLT10	cg27572529	0.000446908	0.00212315
MMP2	cg01821058	0.00089648	0.00365848
MMP2	cg02458945	4.11369e-10	2.17708e-08
MMP2	cg07582157	6.33707e-05	0.000490339
MMP2	cg08318842	3.53703e-05	0.000314112
MMP2	cg09350341	4.14128e-08	1.15595e-06
MMP2	cg09530163	2.30135e-05	0.000218
MMP2	cg12317456	0.000120116	0.00080357
MMP9	cg02310296	0.00482868	0.0131945
MPO	cg02138358	3.62113e-06	5.49497e-05
MPO	cg04988978	0.000342739	0.00171699
MT1A	cg01110759	0.000269117	0.00144546
MT1A	cg04436255	0.000601125	0.00273464
MT1A	cg09137696	0.0187485	0.0377082
MT2A	cg07395075	0.00164195	0.00583667
MT2A	cg08409642	9.60817e-11	6.82617e-09
MT2A	cg17886959	1.10544e-05	0.000130276
MT2A	cg23581183	1.8318e-05	0.000183532
MUC4	cg07073705	0.00855184	0.0204694
MUC4	cg13002712	0.00291118	0.00897667
MUC4	cg15589427	4.45088e-06	6.23558e-05
MYC	cg01052743	0.00231393	0.00753473
MYC	cg01203549	0.000859671	0.00352668
MYC	cg10302505	0.0251136	0.0475789
MYC	cg24666276	0.00505897	0.0135412
MYC	cg25080152	0.00127698	0.00477491
MYC	cg26441142	0.0213365	0.0416863
NDC80	cg02807146	0.00194679	0.00665828
NDC80	cg16932672	0.00455654	0.0126724
NEIL3	cg14022913	7.2972e-09	2.47946e-07
NFKBIA	cg05852416	0.002516	0.00802551
NFKBIA	cg10298855	0.0218529	0.0425886
NFKBIA	cg18460373	0.00975659	0.0225585
NFKBIA	cg18875274	0.0120509	0.0264174
NFKBIA	cg19941370	0.00574132	0.0149313
NNMT	cg18367578	0.0104314	0.0237361
NOTCH4	cg25317746	0.00498978	0.0134698
NR0B2	cg01942646	5.22565e-11	4.08385e-09
NR0B2	cg07914457	3.1503e-09	1.1451e-07
NR0B2	cg16177693	9.99394e-10	4.33904e-08
NR0B2	cg16985652	4.2222e-10	2.17708e-08
NR1I2	cg02863947	0.00435681	0.0122697
NR1I2	cg22276685	0.00382427	0.0111215
OGG1	cg17285536	0.0102937	0.0235613
OGG1	cg25207828	0.000270315	0.00144693
OGG1	cg25415932	0.0103901	0.0237077
OLFML2A	cg07753203	0.000642923	0.00287111
PARK7	cg10514638	0.00364737	0.0107059
PARK7	cg16277144	0.0267095	0.0498638
PARP1	cg17661881	0.00994673	0.0229303
PAWR	cg03717750	0.0143108	0.0303652
PAWR	cg11118778	0.000121847	0.00080357
PAWR	cg17621054	0.00939164	0.0219419
PBK	cg21210376	0.000949515	0.00380536
PBK	cg21887430	0.0145796	0.0307944
PBK	cg26261431	0.000184509	0.00111778
PBRM1	cg00106685	0.0072214	0.0178593
PCBD1	cg25363622	0.000444183	0.00211664
PCNA	cg01811543	0.000101495	0.00071781
PCNA	cg05682094	0.00028304	0.00149474
PCNA	cg24669856	0.0152977	0.0321374
PCNA	cg25045098	0.00414253	0.0117937
PCNA	cg26596863	0.00382812	0.0111215
PDK4	cg01552918	0.016076	0.0334697
PDK4	cg04498739	0.000941444	0.00378272
PDK4	cg06070414	0.000183469	0.00111778
PDK4	cg09436502	1.2482e-05	0.000141194
PDK4	cg11338121	0.00713949	0.0177975
PDK4	cg18401301	0.00561748	0.014658
PITX1	cg06933574	0.00675981	0.0170964
PITX1	cg24495017	0.0160817	0.0334697
PKMYT1	cg02510853	1.37085e-05	0.000149835
PLCE1	cg02649547	3.57466e-06	5.47765e-05
PLCE1	cg13870539	3.5832e-08	1.05671e-06
PLCE1	cg24553184	0.000312871	0.00159809
PLCE1	cg25132510	0.0161765	0.0336223
PLVAP	cg09904304	0.00233599	0.00759075
PLVAP	cg15219347	7.41838e-05	0.000544363
PLVAP	cg18302786	0.000191877	0.0011526
PLXDC1	cg04872113	0.00179669	0.00624051
PLXDC1	cg06947852	0.000967534	0.00385779
PLXDC1	cg09192572	0.00223992	0.00736859
PPARG	cg18063278	2.26809e-07	5.37125e-06
PPARG	cg25929976	4.56989e-12	5.15001e-10
PPP3CA	cg01458961	0.000417556	0.00200812
PPP3CA	cg12463346	0.0258204	0.0487407
PRDX1	cg02631906	0.00219836	0.00727973
PRDX2	cg15976709	0.00770253	0.0187921
PRDX2	cg22555472	0.000101967	0.000717904
PRDX6	cg14515203	0.00307821	0.00941533
PRDX6	cg19585271	0.00471947	0.0130097
PRDX6	cg24420778	0.00504992	0.0135412
PRDX6	cg25302646	0.001311	0.00484419
PRKACA	cg01596520	0.0012125	0.00458871
PRKACA	cg03856723	0.000504022	0.00236573
PRKACA	cg12116020	0.00566656	0.0147614
PRKACA	cg15814923	0.0260877	0.0490086
PRKACA	cg15844381	0.00100132	0.00391267
PRKACA	cg19302295	0.00406885	0.0116051
PRKACA	cg19621460	1.22237e-05	0.000139457
PRKACA	cg25397191	0.0267344	0.0498638
PRKD1	cg10077239	1.16975e-10	7.94923e-09
PRKD1	cg10318510	0.00018386	0.00111778
PRKD1	cg10820926	4.17523e-05	0.000351429
PRKD1	cg16117273	6.27952e-10	2.97421e-08
PRKD1	cg18350895	0.000151214	0.000956871
RACGAP1	cg05863443	0.000431089	0.00206684
RACGAP1	cg09631044	0.00883543	0.0210829
RACGAP1	cg19339811	0.00202381	0.00686633
RAMP2	cg01101510	0.000276831	0.00147172
RAMP2	cg12627273	0.0048715	0.0132882
RARB	cg00371702	4.09843e-06	5.93134e-05
RARB	cg00758229	0.0259533	0.0488293
RARB	cg10712623	0.00709244	0.0177652
RARB	cg12479047	0.00480433	0.0131716
RARB	cg18094781	0.000204842	0.0011699
RARB	cg21902772	1.33565e-05	0.000147015
RB1	cg14429436	0.00256623	0.00811948
RB1	cg22766818	0.00802465	0.0194458
RB1	cg27256523	0.00578421	0.0150178
RND3	cg08463061	0.0036357	0.0107052
RND3	cg26337868	0.000201996	0.00116502
RNF157	cg16571786	3.1058e-07	6.83713e-06
RPSA	cg00063111	3.5044e-05	0.000312993
RPSA	cg01798443	0.00358124	0.0106013
RPSA	cg03591561	0.024387	0.0465408
RPSA	cg04580897	0.00717934	0.0178126
RPSA	cg05242945	0.000243348	0.00134322
RPSA	cg07087116	0.0157314	0.032828
RPSA	cg07564019	0.000364013	0.0017948
RPSA	cg10124773	0.00116049	0.00442402
RPSA	cg14644209	0.00166542	0.00588925
RPSA	cg17080073	0.00212366	0.00710766
RPSA	cg17616205	0.00374979	0.0109697
RPSA	cg18173808	3.023e-05	0.000276313
RRM2	cg18623836	0.000983667	0.0038825
RUNX3	cg04221877	0.00480186	0.0131716
RUNX3	cg04554131	6.38844e-05	0.000491879
RUNX3	cg04907595	0.00248162	0.00796463
RUNX3	cg11585280	0.0124957	0.0272396
RUNX3	cg12459932	0.00019821	0.00115442
RUNX3	cg16529592	3.4671e-05	0.000311441
RUNX3	cg19774846	4.46823e-06	6.23558e-05
RUNX3	cg20695936	0.00507316	0.0135545
RUNX3	cg27058497	0.0104329	0.0237361
SCAP	cg01021385	2.12382e-05	0.000208775
SCAP	cg06318592	0.00128097	0.00477841
SCAP	cg14528821	0.00618843	0.0158566
SCARB1	cg17878881	0.00974895	0.0225585
SCD	cg00954566	0.000516578	0.00241015
SCD	cg26351966	0.00312598	0.00950567
SELENBP1	cg16911672	1.14484e-05	0.000132547
SELENBP1	cg24486037	1.53107e-05	0.000162794
SELENBP1	cg26065909	1.09347e-05	0.000130276
SERPINA1	cg00802237	0.00937285	0.0219308
SERPINA1	cg09968361	1.65058e-14	3.22482e-12
SERPINA1	cg10070185	0.00070151	0.00305159
SERPINA1	cg13826459	3.0978e-08	9.49383e-07
SERPINA1	cg24621042	0.000391384	0.00190571
SETD2	cg07817810	0.00340053	0.0102409
SETD2	cg09563240	0.00481189	0.0131716
SETD2	cg14705919	0.00134566	0.00493724
SETD2	cg25849265	0.0264718	0.0495513
SETD2	cg25864757	0.00163037	0.00581796
SFN	cg06720467	0.00461048	0.0127769
SFN	cg11348165	5.01453e-05	0.000397853
SFN	cg13235717	1.05719e-09	4.46592e-08
SFN	cg14333454	0.000514012	0.00240539
SFN	cg16549596	2.56595e-10	1.4854e-08
SFN	cg21950166	0.000297986	0.00155251
SFRP2	cg00705808	0.0145591	0.0307928
SFRP2	cg01298731	0.000336574	0.00169699
SFRP2	cg05164933	0.0084616	0.0202845
SFRP2	cg05241277	0.00322392	0.00978445
SFRP2	cg09788843	0.00987103	0.0227894
SFRP2	cg10663078	0.0112745	0.0252465
SFRP2	cg10942078	0.0140337	0.0299617
SFRP2	cg13732865	5.83999e-07	1.18544e-05
SFRP2	cg20727217	9.75835e-06	0.000119159
SFRP2	cg23121156	0.00064695	0.00288086
SFRP2	cg23207990	0.00239243	0.00772596
SFRP2	cg23292160	0.0253699	0.0479482
SFRP2	cg24241928	0.00856924	0.0204797
SFRP2	cg24968721	4.19242e-05	0.000351429
SHH	cg13795448	1.62753e-07	3.9544e-06
SLC19A1	cg07658590	5.05707e-07	1.05389e-05
SLC19A1	cg21279603	1.05695e-06	2.03952e-05
SLC22A1	cg22416916	0.000154237	0.000968165
SLC22A1	cg24864413	0.00620234	0.0158662
SLC9A3R1	cg00012762	0.00402582	0.0115034
SLC9A3R1	cg10829342	0.00182006	0.00629371
SLC9A3R1	cg21922841	0.00656033	0.0166728
SLIT2	cg09781944	1.61583e-08	5.05107e-07
SLIT2	cg13078140	7.81814e-06	9.85464e-05
SLIT2	cg13281139	1.33913e-09	5.50806e-08
SLIT2	cg18972811	4.14161e-08	1.15595e-06
SLIT2	cg23412793	0.000121483	0.00080357
SNORD22	cg03431111	3.02781e-19	9.51042e-17
SNORD22	cg05512483	9.91636e-17	2.58321e-14
SNORD22	cg09448652	6.78095e-21	1.05986e-17
SNORD22	cg15172739	1.30518e-14	2.91427e-12
SNORD22	cg15345437	3.98922e-10	2.17708e-08
SNORD22	cg18159646	3.04236e-19	9.51042e-17
SOCS3	cg01897823	0.0166867	0.0342724
SOCS3	cg03752138	0.00288528	0.00893007
SOCS3	cg15502888	0.00121164	0.00458871
SRM	cg03303757	0.000198682	0.00115442
SRM	cg09501892	0.00501748	0.0135213
SRM	cg11803077	0.000543119	0.00251152
SRM	cg12177942	4.80122e-05	0.000388824
SRM	cg21099221	0.00228604	0.00747506
STAT5A	cg00690082	1.44467e-08	4.6082e-07
STAT5A	cg03001305	4.30118e-09	1.5279e-07
STAT5A	cg05117208	3.91841e-06	5.83283e-05
STAT5A	cg20388732	3.91403e-08	1.1329e-06
STMN1	cg01811796	0.0145439	0.0307928
STMN1	cg02386921	0.0261632	0.0490471
STMN1	cg13378886	0.000608888	0.00275055
STMN1	cg19362196	0.000841307	0.00346956
STMN1	cg23236404	0.003264	0.00986775
STMN1	cg23323671	0.00157871	0.00567247
STMN1	cg26314868	0.0199556	0.0396619
STRBP	cg14186304	4.12161e-05	0.000351429
SYNE2	cg00851532	1.12838e-05	0.000131617
SYNE2	cg16503753	3.81156e-05	0.000332819
SYNE2	cg16540134	0.000564122	0.0025933
SYNE2	cg20648149	7.41208e-11	5.51671e-09
SYNE2	cg21147364	0.0100441	0.0231207
SYNE2	cg21174375	0.005964	0.0154078
SYNE2	cg23250157	2.63235e-07	5.96284e-06
TAGLN2	cg13562386	0.0233746	0.0449379
TAGLN2	cg21571466	0.024995	0.0474117
TALDO1	cg08037817	0.00840452	0.0201786
TALDO1	cg23897255	0.00391423	0.0113505
TATDN1	cg00635521	0.0134121	0.0289147
TATDN1	cg02049840	0.000689324	0.00301797
TCF19	cg00080118	0.00713598	0.0177975
TCF19	cg03809032	0.0223223	0.0434493
TCF19	cg11805472	0.0165623	0.034168
TCF19	cg12044213	1.48639e-11	1.29069e-09
TCF19	cg14624895	0.00236193	0.00764326
TCF19	cg26738916	0.00108371	0.00420308
TCF7L2	cg04953732	0.00275571	0.00859715
TCF7L2	cg08851840	0.00294254	0.00905352
TCF7L2	cg09655100	0.00395917	0.0114596
TCF7L2	cg20023578	0.0177043	0.0360311
TERT	cg07380026	2.42989e-06	3.99781e-05
TERT	cg11625005	0.0018352	0.00633203
TERT	cg17166338	7.09838e-06	9.16924e-05
TERT	cg26006951	1.05164e-06	2.03952e-05
TGFA	cg20097593	4.69715e-05	0.000383125
TGFA	cg22425806	0.00588514	0.0152293
TGFB2	cg16899280	0.00622261	0.0158921
TGFB2	cg21387604	0.000345847	0.00172702
TLR9	cg01395047	7.2344e-05	0.000538446
TLR9	cg11855705	0.00226033	0.00740648
TMEM70	cg01041367	0.019907	0.0396364
TMEM70	cg09969748	0.0239195	0.0458726
TNF	cg01569083	0.00615618	0.0157999
TNF	cg21370522	9.95947e-08	2.51075e-06
TOMM40	cg12540815	0.0112958	0.025258
TOMM40	cg22024783	0.00510931	0.0136045
TOMM40	cg27534894	0.00310792	0.00947981
TOP2A	cg07388903	0.000193808	0.00115402
TOP2A	cg14572634	0.000245785	0.00134322
TOP2A	cg15797971	0.000978476	0.0038825
TOP2A	cg21499137	0.00936346	0.0219308
TOP2A	cg26007540	0.00443104	0.0124117
TOP2A	cg26134124	0.000121542	0.00080357
TP63	cg04489243	0.00250916	0.00802008
TP63	cg05129081	2.27968e-05	0.000217264
TP63	cg06520450	0.0122193	0.0266769
TP63	cg06720722	6.95862e-08	1.84344e-06
TP63	cg16764781	0.0151213	0.0318096
TPI1	cg01607849	2.46381e-05	0.000231984
TPI1	cg03737815	0.00218864	0.00726295
TPI1	cg26269324	0.00426266	0.0120917
TPM3	cg00950004	2.95647e-06	4.71527e-05
TPM3	cg03830929	4.91357e-06	6.79638e-05
TPM3	cg12205230	6.67495e-12	6.9553e-10
TPM3	cg13740187	2.22778e-12	2.93695e-10
TPM3	cg16262756	0.00199094	0.00677961
TPM3	cg16586406	4.50573e-11	3.70656e-09
TPM3	cg24546083	0.0247316	0.0470835
TPM3	cg27313201	4.61294e-12	5.15001e-10
TRIP13	cg13644239	2.14614e-19	9.51042e-17
TRIP13	cg20079193	0.0230266	0.0444245
TRIP13	cg24953233	0.000702921	0.00305159
TRIP13	cg25951128	0.00547575	0.0143842
UBE2C	cg03843031	0.0110922	0.0248802
UBE2C	cg23265604	0.0187539	0.0377082
UCHL1	cg15032098	1.05274e-11	1.0284e-09
UCHL1	cg18889780	1.14938e-11	1.05675e-09
UCHL1	cg24715245	2.16334e-10	1.35252e-08
UCK2	cg15781625	0.000107352	0.00074907
UNC5C	cg01194057	3.098e-06	4.89109e-05
UNC5C	cg07234102	0.00206208	0.00696118
UNC5C	cg11723848	8.60157e-06	0.0001067
UNC5C	cg12584684	0.000306326	0.00157993
UNC5C	cg12802900	1.75699e-05	0.000178893
UNC5C	cg13265789	4.22401e-07	8.9218e-06
UNC5C	cg15701178	0.0072397	0.0178762
UNC5C	cg15984718	6.47751e-05	0.00049387
UNC5C	cg17334018	5.414e-05	0.000427378
UNC5C	cg21782409	0.00068046	0.00299594
UNC5C	cg22634891	0.000159948	0.000996009
ZNF804A	cg01968493	8.1967e-05	0.000598666
ZNF804A	cg11811513	0.000821797	0.0034182
ZNF804A	cg13121699	0.00799728	0.0194095
